# Supplementary material for: Morphology Effect of Zinc Oxide Nanoparticles on the Gas Separation Performance of Polyurethane Mixed Matrix Membranes for CO2 Recovery from CH4, O2, and N2
Source: Membranes (Basel). 2022 May 31;12(6):577. doi: 10.3390/membranes12060577 (PMC9230613; doi:10.3390/membranes12060577)
Supplement: Supplementary file 1 [file membranes-12-00577-s001.zip]

Archive with 1 entries (1 files):
- membranes-1735527-supplementary.pdf
